# Supplementary material for: Accelerating the Design of High-Energy-Density Hydrocarbon Fuels by Learning from the Data
Source: Molecules. 2023 Oct 31;28(21):7361. doi: 10.3390/molecules28217361 (PMC10647593; doi:10.3390/molecules28217361)
Supplement: Supplementary file 1 [file molecules-28-07361-s001.zip]

Archive with 1 entries (1 files):
- molecules-2676465-supplementary.pdf
